# Supplementary material for: Is There a Similarity in Serum Cytokine Profile between Patients with Periodontitis or 2019-Novel Coronavirus Infection?—A Scoping Review
Source: Biology (Basel). 2023 Apr 4;12(4):550. doi: 10.3390/biology12040550 (PMC10135784; doi:10.3390/biology12040550)
Supplement: Supplementary file 1 [file biology-12-00550-s001.zip]

Archive with 1 entries (1 files):
- biology-2284867-supplementary.pdf
